# Supplementary material for: Five new species of the genus Cryptopimpla Taschenberg (Hymenoptera, Ichneumonidae) with a key to species known from China
Source: Zookeys. 2011 Jun 8;(117):29–49. doi: 10.3897/zookeys.117.1302 (PMC3192414; doi:10.3897/zookeys.117.1302)
Supplement: XML Treatment for Cryptopimpla [file zookeys.117.1302-treatment1.xml]

<!DOCTYPE tp:taxon-treatment
  PUBLIC "-//TaxonX//DTD Taxonomic Treatment Publishing DTD v0 20100105//EN" "tax-treatment-NSO.dtd">
<tp:taxon-treatment xmlns:tp="http://www.plazi.org/taxpub"><tp:treatment-meta><mixed-citation publication-type="journal"><person-group><name><surname>Sheng</surname><given-names>Mao-Ling</given-names></name></person-group><article-title>Five new species of the genus Cryptopimpla Taschenberg (Hymenoptera, Ichneumonidae) with a key to species known from China</article-title><source>Zookeys</source><day>8</day><month>6</month><year>2011</year><volume>2011</volume><issue>117</issue><fpage>29</fpage><lpage>49</lpage><pub-id pub-id-type="doi">10.3897/zookeys.117.1302</pub-id></mixed-citation></tp:treatment-meta><tp:nomenclature><tp:taxon-name>
                        <tp:taxon-name-part taxon-name-part-type="genus">Cryptopimpla</tp:taxon-name-part>
                        <object-id xmlns:xlink="http://www.w3.org/1999/xlink" xlink:type="simple">http://species-id.net/wiki/Cryptopimpla</object-id>
                    </tp:taxon-name><tp:taxon-authority>Taschenberg, 1863</tp:taxon-authority><tp:nomenclature-citation-list><tp:nomenclature-citation><tp:taxon-name>Cryptopimpla</tp:taxon-name><comment>Taschenberg, 1863. Zeitschrift für die Gesammten Naturwissenschaften, 21:292. Type-species: <italic><tp:taxon-name>Phytodietus blandus</tp:taxon-name></italic> Gravenhorst.</comment></tp:nomenclature-citation></tp:nomenclature-citation-list></tp:nomenclature><tp:treatment-sec sec-type="Diagnosis"><title>Diagnosis.</title><p>Upper tooth of mandible longer than lower tooth. Genal carina joining hypostomal carina above base of mandible. Occipital carina complete. Without epomia. Lower half of mesopleuron weakly convex. Posterior transverse carina of propodeum<!--PageBreak--><!--PageBreak--> usually present. Propodeal spiracle round or slightly elongate. Areolet present, front side truncate or pointed. 2m-cu with two closely spaced bullae or with one that is 0.5 to 1.0 times as long as the section of 2m-cu behind bulla. First tergum evenly and strongly tapered toward base. Apical portion of metasoma weakly to strongly compressed. Ovipositor sheath approximately 0.6 times as long as hind tibia. Subapical portion of ovipositor with a dorsal notch.</p></tp:treatment-sec><tp:treatment-sec sec-type="Key to species of the genus known from Cryptopimpla China"><title>Key to species of the genus known from <italic><tp:taxon-name>Cryptopimpla</tp:taxon-name></italic> China</title><table-wrap content-type="key" position="anchor" orientation="portrait"><table><tbody><tr><td rowspan="1" colspan="1">1</td><td rowspan="1" colspan="1">Claws pectinate.</td><td rowspan="1" colspan="1">2</td></tr><tr><td rowspan="1" colspan="1">–</td><td rowspan="1" colspan="1">Claws simple.</td><td rowspan="1" colspan="1">5</td></tr><tr><td rowspan="1" colspan="1">2</td><td rowspan="1" colspan="1">Areolet pentagonal, with 3-Rs distinctly present. Mesosoma, metasoma, hind coxa and femur entirely black.</td><td rowspan="1" colspan="1"><italic><tp:taxon-name>Cryptopimpla henanensis</tp:taxon-name></italic> Sheng</td></tr><tr><td rowspan="1" colspan="1">–</td><td rowspan="1" colspan="1">Areolet quadrilateral, 3-Rs lacking, or areolet very small and obliguely elongate. Body, at least mesosoma or metasoma, with yellow or white spots, or hind coxa and femur light-colour.</td><td rowspan="1" colspan="1">3</td></tr><tr><td rowspan="1" colspan="1">3</td><td rowspan="1" colspan="1">Areolet rather small, obliquely elongate. First tergum 2.5 times as long as apical width</td><td rowspan="1" colspan="1"><italic><tp:taxon-name>Cryptopimpla taiwanensis</tp:taxon-name></italic> (Momoi)</td></tr><tr><td rowspan="1" colspan="1">–</td><td rowspan="1" colspan="1">Areolet relatively big, not so obliquely elongate. First tergum usually short, not more than 2.0 times as long as apical width, or areolet petiolate</td><td rowspan="1" colspan="1">4</td></tr><tr><td rowspan="1" colspan="1">4</td><td rowspan="1" colspan="1">Face with strong median carina (<xref ref-type="fig" rid="F1">Fig. 2</xref>). Areolet petiolate. Face black with latero-median yellowish white spots. Median portion of flagellomeres white. Front and middle femora reddish brown, hind femur brownish black (<xref ref-type="fig" rid="F1">Fig. 1</xref>). Basal and apical portions of tergum 1, apical portions of terga 2, 3, 7 and 8 white.
                                    </td><td rowspan="1" colspan="1"><italic><tp:taxon-name>Cryptopimpla carinifacialis</tp:taxon-name></italic> Sheng, sp. n.</td></tr><tr><td rowspan="1" colspan="1">–</td><td rowspan="1" colspan="1">Face slight convex, without median carina (<xref ref-type="fig" rid="F3">Fig. 12</xref>). Areolet sessile. Face yellowish white, upper margin irregularly black. Flagellomeres without white band. All femora yellowish white (<xref ref-type="fig" rid="F3">Fig. 11</xref>). Terga entirely black.
                                    </td><td rowspan="1" colspan="1"><italic><tp:taxon-name>Cryptopimpla flavipedalis</tp:taxon-name></italic> Sheng, sp. n.</td></tr><tr><td rowspan="1" colspan="1">5</td><td rowspan="1" colspan="1">Face, mesosoma and all terga entirely black.</td><td rowspan="1" colspan="1"><italic><tp:taxon-name>Cryptopimpla brevis</tp:taxon-name></italic> Sheng</td></tr><tr><td rowspan="1" colspan="1">–</td><td rowspan="1" colspan="1">Face yellow, or black with a light-coloured spot. Mesosoma with yellow spots. Median terga reddish brown, or apical margins of terga white or whitish yellow</td><td rowspan="1" colspan="1">6</td></tr><tr><td rowspan="1" colspan="1">6</td><td rowspan="1" colspan="1">Face black (<xref ref-type="fig" rid="F5">Fig. 21</xref>), median sections of inner orbits more or less yellow. Median terga reddish brown (<xref ref-type="fig" rid="F5">Fig. 20</xref>).
                                    </td><td rowspan="1" colspan="1"><italic><tp:taxon-name>Cryptopimpla rufipedalis</tp:taxon-name></italic> Sheng, sp. n.</td></tr><tr><td rowspan="1" colspan="1">–</td><td rowspan="1" colspan="1">Face yellow, or yellowish white with median longitudinal black band. Terga black, hind margins widely yellowish white.</td><td rowspan="1" colspan="1">7</td></tr><tr><td rowspan="1" colspan="1">7</td><td rowspan="1" colspan="1">First tergum 1.6 times as long as apical width. Face white with median longitudinal black band (<xref ref-type="fig" rid="F4">Fig. 17</xref>). Flagellomeres 10 to 16 white. Scutellum yellowish white. 
                                    </td><td rowspan="1" colspan="1"><italic><tp:taxon-name>Cryptopimpla maculifacialis</tp:taxon-name></italic> Sheng, sp. n.</td></tr><tr><td rowspan="1" colspan="1">–</td><td rowspan="1" colspan="1">First tergum 1.8 to 1.9 times as long as apical width. Face yellow (<xref ref-type="fig" rid="F2">Fig. 7</xref>). Median to subapical portion of flagellomeres yellowish brown. Scutellum black.
                                    </td><td rowspan="1" colspan="1"><italic><tp:taxon-name>Cryptopimpla flavifacialis</tp:taxon-name></italic> Sheng, sp. n.</td></tr></tbody></table></table-wrap><!--PageBreak--></tp:treatment-sec><tp:treatment-sec><!--Section generated to contain objects referenced in tp:taxon-treatment.--><fig id="F1" position="float" orientation="portrait"><label>Figures 1–5.</label><caption><p><italic><tp:taxon-name>Cryptopimpla carinifacialis</tp:taxon-name></italic> sp. n. Holotype. Female <bold>1</bold> Body, lateral view <bold>2</bold> Face <bold>3</bold> Vertex <bold>3a</bold> Basal portion of flagellum <bold>4</bold> Mesopleuron <bold>5</bold> Propodeum.</p></caption><graphic xmlns:xlink="http://www.w3.org/1999/xlink" xlink:href="ZooKeys-117-029-g001.jpg" position="float" orientation="portrait" xlink:type="simple"/></fig><fig id="F3" position="float" orientation="portrait"><label>Figures 11–15.</label><caption><p><italic><tp:taxon-name>Cryptopimpla flavipedalis</tp:taxon-name></italic> sp. n. Female <bold>11</bold> Body, lateral view <bold>12</bold> Face <bold>13</bold> Vertex <bold>14</bold> Mesopleuron <bold>15</bold> Propodeum.</p></caption><graphic xmlns:xlink="http://www.w3.org/1999/xlink" xlink:href="ZooKeys-117-029-g003.jpg" position="float" orientation="portrait" xlink:type="simple"/></fig><fig id="F5" position="float" orientation="portrait"><label>Figures 20–24.</label><caption><p><italic><tp:taxon-name>Cryptopimpla rufipedalis</tp:taxon-name></italic> sp. n. Holotype. Female <bold>20</bold> Body, lateral view <bold>21</bold> Face <bold>22</bold> Vertex <bold>23</bold> Mesopleuron <bold>24</bold> Propodeum.</p></caption><graphic xmlns:xlink="http://www.w3.org/1999/xlink" xlink:href="ZooKeys-117-029-g005.jpg" position="float" orientation="portrait" xlink:type="simple"/></fig><fig id="F4" position="float" orientation="portrait"><label>Figures 16–19.</label><caption><p><italic><tp:taxon-name>Cryptopimpla maculifacialis</tp:taxon-name></italic> sp. n. Female <bold>16</bold> Body, lateral view <bold>17</bold> Face <bold>18</bold> Vertex <bold>19</bold> Mesopleuron.</p></caption><graphic xmlns:xlink="http://www.w3.org/1999/xlink" xlink:href="ZooKeys-117-029-g004.jpg" position="float" orientation="portrait" xlink:type="simple"/></fig><fig id="F2" position="float" orientation="portrait"><label>Figures 6–10.</label><caption><p><italic><tp:taxon-name>Cryptopimpla flavifacialis</tp:taxon-name></italic> sp. n. Female <bold>6</bold> Body, lateral view <bold>7</bold> Face <bold>8</bold> Vertex <bold>9</bold> Mesopleuron <bold>10</bold> Propodeum.</p></caption><graphic xmlns:xlink="http://www.w3.org/1999/xlink" xlink:href="ZooKeys-117-029-g002.jpg" position="float" orientation="portrait" xlink:type="simple"/></fig></tp:treatment-sec></tp:taxon-treatment>
