# Supplementary material for: Five new species of the genus Cryptopimpla Taschenberg (Hymenoptera, Ichneumonidae) with a key to species known from China
Source: Zookeys. 2011 Jun 8;(117):29–49. doi: 10.3897/zookeys.117.1302 (PMC3192414; doi:10.3897/zookeys.117.1302)
Supplement: XML Treatment for Cryptopimpla flavifacialis [file zookeys.117.1302-treatment3.xml]

<!DOCTYPE tp:taxon-treatment
  PUBLIC "-//TaxonX//DTD Taxonomic Treatment Publishing DTD v0 20100105//EN" "tax-treatment-NSO.dtd">
<tp:taxon-treatment xmlns:tp="http://www.plazi.org/taxpub"><tp:treatment-meta><mixed-citation publication-type="journal"><person-group><name><surname>Sheng</surname><given-names>Mao-Ling</given-names></name></person-group><article-title>Five new species of the genus Cryptopimpla Taschenberg (Hymenoptera, Ichneumonidae) with a key to species known from China</article-title><source>Zookeys</source><day>8</day><month>6</month><year>2011</year><volume>2011</volume><issue>117</issue><fpage>29</fpage><lpage>49</lpage><pub-id pub-id-type="doi">10.3897/zookeys.117.1302</pub-id></mixed-citation></tp:treatment-meta><tp:nomenclature><tp:taxon-name>
                        <tp:taxon-name-part taxon-name-part-type="genus">Cryptopimpla</tp:taxon-name-part>
                        <tp:taxon-name-part taxon-name-part-type="species">flavifacialis</tp:taxon-name-part>
                        <object-id xmlns:xlink="http://www.w3.org/1999/xlink" xlink:type="simple">urn:lsid:zoobank.org:act:83E14931-95D2-4DF9-80F4-EE2DBBA88EF8</object-id>
                        <object-id xmlns:xlink="http://www.w3.org/1999/xlink" xlink:type="simple">http://species-id.net/wiki/Cryptopimpla_flavifacialis</object-id>
                    </tp:taxon-name><tp:taxon-authority>Sheng, sp. n.</tp:taxon-authority><xref ref-type="fig" rid="F2">Figs 6–10</xref></tp:nomenclature><tp:treatment-sec sec-type="Etymology"><title>Etymology.</title><p>The specific name is derived from the face being fulvous.</p></tp:treatment-sec><tp:treatment-sec sec-type="Material examined"><title>Material examined.</title><p><italic>Holotype</italic>: female, CHINA: Sanjiaotan, 335m, Quannan, Jiangxi Province, 24 March 2009, leg. Shi-Chang Li. <italic>Paratypes</italic>: 1 female, CHINA: Shuangjiang Forest Farm, 174m, Ji’an, Jiangxi Province, 9 April 2009, leg. Da-Lin Li; 1 female, CHINA: Laomaotu, 340m, Quannan, Jiangxi Province, 7 April 2009, leg. Shi-Chang Li.
                    </p></tp:treatment-sec><tp:treatment-sec sec-type="Diagnosis"><title>Diagnosis.</title><p>Face whitish yellow. Hind coxae brownish red entirely. Basal portion of lower margin of mandible with distinct semitransparent edge. Antenna with 33 flagellomeres. Mesosoma shining. Claws simple. Ovipositor strongly upcurved.</p></tp:treatment-sec><tp:treatment-sec sec-type="Description"><title>Description.</title><p>Female. Body length 8.5 to 9.5 mm. Fore wing length 6.5 to 7.5 mm. Ovipositor sheath length 1.5 to 2.0 mm.</p><p><bold>Head.</bold> Face (<xref ref-type="fig" rid="F2">Fig. 7</xref>) approximately 1.4 times as wide as long, with even, dense and fine punctures, distance between punctures 0.2 to 0.5 times diameter of puncture, median portion slightly convex, upper margin medially concave, with small tubercle. Clypeus smooth, evenly convex, basal portion with sparse, fine punctures, apical portion almost impunctate; apical margin thick, convex, with relatively long hairs. Mandible strong, with weak, fine punctures, distance between punctures 0.5 to 1.0 times diameter of puncture. Basal portion of lower margin with semitransparent edge. Upper tooth slightly longer than lower tooth. Malar space 0.47 to 0.48 times as long as basal width of mandible, slightly coarse, with shallow, indistinct punctures. Gena with fine leathery texture and uneven, fine punctures, distance between punctures 0.2 to 2.5 times diameter of puncture. Vertex (<xref ref-type="fig" rid="F2">Fig. 8</xref>) with texture as that of gena, interocellar area with dense punctures, distance between punctures less 0.5 times diameter of puncture; Postocellar line 0.9 to 1.0 times as long as ocular-ocellar line. Frons almost flat, with relatively deep, dense punctures, lower portion near antennal socket smooth, impunctate. Antenna with 33 flagellomeres, each segment longer than wide; ratio of length from first to fifth flagellomeres: 2.0:1.8:1.7:1.6:1.5. Occipital carina complete, lower end joining hypostomal carina slightly above base of mandible.
                    </p><p><bold>Mesosoma.</bold> Mesosoma smooth, with dense punctures, distance between punctures less than diameter of puncture. Anterior margin of pronotum with elongate punctures; laterally concave with short longitudinal wrinkles. Notaulus unclear. Scutellum evidently convex, without lateral carina. Postscutellum transverse. Median portion of mesopleuron (<xref ref-type="fig" rid="F2">Fig. 9</xref>) slightly convex. Upper end of epicnemial carina reaching level of lower third of hind margin of pronotum, comparatively far distant from front margin of mesopleuron. Without speculum. Metapleuron with punctures as mesopleuron. Front portion of submetapleural carina anteriorly convex. Wings brownish hyaline. <!--PageBreak--><!--PageBreak-->Vein 1cu-a distal of 1/M, distance between them approximately 0.4 times length of 1cu-a. Areolet quadrate, vein 3rs-m distinctly longer than 2rs-m, receiving vein 2m-cu at 0.6 to 0.7 distance from vein 2rs-m to 3rs-m. Vein 2-Cu slightly longer than 2cu-a.<!--PageBreak--><!--PageBreak--> Hind wing vein 1/cu about 2 times as long as cu-a. Legs comparatively robust. Ratio of length of hind tarsomeres 6.2:3.8:1.9:1.0:1.4. Claws simple. Propodeum (<xref ref-type="fig" rid="F2">Fig. 10</xref>) evenly convex, with punctures as on mesosoma. Pleural carina and median portion of posterior transverse carina present. Propodeal spiracle small, oval.
                    </p><p><bold>Metasoma.</bold> First to third terga with dense punctures, but slightly sparser than on mesosoma. First tergum 1.8 to 1.9 times as long as apical width, evenly narrowed towards base; median longitudinal portion nearly impunctate; lateral portion behind spiracle with fine longitudinal wrinkles. Spiracle convex, slightly before middle of tergum. Second tergum about as long as apical width. Thyridium almost semicircular. Basal width of third tergum slightly wider than apical width, 0.9 times as long as widest portion, latero-basally concave. Fourth tergum with very weak and fine punctures. Following terga indistinctly punctate. Ovipositor sheath approximately 0.7 to 0.8 times as long as hind tibia, 1.2 to 1.3 times as long as first tergum. Ovipositor strongly upcurved and compressed.
                    </p><p><bold>Color.</bold> (<xref ref-type="fig" rid="F2">Fig. 6</xref>). Black, except the following. Median to subapical portion of flagellum yellowish brown. Ventral profile of scape and pedicel, face except upper-median margin with longitudinal dark groove and a small tubercle, malar space, frontal orbit, latero-anterior margin of mesoscutum, tegula, subalar ridge, ventral profiles and apices of front and middle coxae, ventral profiles of front and middle trochanters and femora, posterior margin of each tergum whitish yellow. Maxillary and labial palpi bright yellow with brown flecks. Legs reddish brown, basal portions of front and middle tibiae, apices of first to fourth front and middle tarsomeres, basal portion of hind tibia, first to fourth hind tarsomeres white. Hind coxa brownish red. Dorsal profile of hind trochanter, apex of hind femur, apical half of hind tibia and fifth tarsomere black to brownish black. Stigma and veins brownish black.
                    </p></tp:treatment-sec><tp:treatment-sec sec-type="Variation"><title>Variation.</title><p>The specimen from Shuangjiang Forest Farm, Ji’an, Jiangxi Province, has the first tergum more or less and irregularly darkish red.</p></tp:treatment-sec><tp:treatment-sec sec-type="Remarks"><title>Remarks.</title><p>Similar to <italic><tp:taxon-name>Cryptopimpla taiwanensis</tp:taxon-name></italic> (Momoi, 1968), but can be distinguished from the latter by the antenna with 33 flagellomeres, simple tarsal claws, first tergum 1.8 to 1.9 times as long as apical width, second tergum about as long as apical width, ovipositor strongly upcurved, first tergum except apical portion and terga 6 to 8 black, except hind margin narrowly whitish yellow. <italic><tp:taxon-name>Cryptopimpla taiwanensis</tp:taxon-name></italic>: antenna with 48 flagellomeres, tarsal claws strongly pectinate, first tergum about 2.5 times as long as apical width, second tergum about 1.3 times as long as apical width, ovipositor straight, basal portion of first tergum and terga 6 to 8 entirely, yellow.
                    </p><fig id="F2" position="float" orientation="portrait"><label>Figures 6–10.</label><caption><p><italic><tp:taxon-name>Cryptopimpla flavifacialis</tp:taxon-name></italic> sp. n. Female <bold>6</bold> Body, lateral view <bold>7</bold> Face <bold>8</bold> Vertex <bold>9</bold> Mesopleuron <bold>10</bold> Propodeum.</p></caption><graphic xmlns:xlink="http://www.w3.org/1999/xlink" xlink:href="ZooKeys-117-029-g002.jpg" position="float" orientation="portrait" xlink:type="simple"/></fig></tp:treatment-sec></tp:taxon-treatment>
