# Supplementary material for: Five new species of the genus Cryptopimpla Taschenberg (Hymenoptera, Ichneumonidae) with a key to species known from China
Source: Zookeys. 2011 Jun 8;(117):29–49. doi: 10.3897/zookeys.117.1302 (PMC3192414; doi:10.3897/zookeys.117.1302)
Supplement: XML Treatment for Cryptopimpla rufipedalis [file zookeys.117.1302-treatment6.xml]

<!DOCTYPE tp:taxon-treatment
  PUBLIC "-//TaxonX//DTD Taxonomic Treatment Publishing DTD v0 20100105//EN" "tax-treatment-NSO.dtd">
<tp:taxon-treatment xmlns:tp="http://www.plazi.org/taxpub"><tp:treatment-meta><mixed-citation publication-type="journal"><person-group><name><surname>Sheng</surname><given-names>Mao-Ling</given-names></name></person-group><article-title>Five new species of the genus Cryptopimpla Taschenberg (Hymenoptera, Ichneumonidae) with a key to species known from China</article-title><source>Zookeys</source><day>8</day><month>6</month><year>2011</year><volume>2011</volume><issue>117</issue><fpage>29</fpage><lpage>49</lpage><pub-id pub-id-type="doi">10.3897/zookeys.117.1302</pub-id></mixed-citation></tp:treatment-meta><tp:nomenclature><tp:taxon-name>
                        <tp:taxon-name-part taxon-name-part-type="genus">Cryptopimpla</tp:taxon-name-part>
                        <tp:taxon-name-part taxon-name-part-type="species">rufipedalis</tp:taxon-name-part>
                        <object-id xmlns:xlink="http://www.w3.org/1999/xlink" xlink:type="simple">urn:lsid:zoobank.org:act:1D3E113C-E13F-46E6-8AFE-DD5712063ABC</object-id>
                        <object-id xmlns:xlink="http://www.w3.org/1999/xlink" xlink:type="simple">http://species-id.net/wiki/Cryptopimpla_rufipedalis</object-id>
                    </tp:taxon-name><tp:taxon-authority>Sheng</tp:taxon-authority><tp:taxon-status xmlns:xlink="http://www.w3.org/1999/xlink" xlink:type="simple">sp. n.</tp:taxon-status><xref ref-type="fig" rid="F5">Figs 20–24</xref><tp:nomenclature-citation-list><tp:nomenclature-citation><tp:taxon-name>Cryptopimpla helvetica</tp:taxon-name><comment><xref ref-type="bibr" rid="B2">Brauns 1901</xref>: Sheng. Acta Zootaxomica Sinica, 2005, 30:417.</comment></tp:nomenclature-citation></tp:nomenclature-citation-list></tp:nomenclature><tp:treatment-sec sec-type="Etymology"><title>Etymology.</title><p>The name of the new species is based on the leg being brownish red.</p></tp:treatment-sec><tp:treatment-sec sec-type="Material examined"><title>Material examined.</title><p><italic>Holotype</italic>: female, CHINA: Baihe, Jilin Province, 14 July 2002, leg. D-J Hao.
                    </p></tp:treatment-sec><tp:treatment-sec sec-type="Diagnosis"><title>Diagnosis.</title><p>Hind wing 1/cu approximately 4.7 times as long as cu-a. Posterior transverse carina of propodeum weakly present centrally. Face black, median portion of inner orbit yellow; legs almost entirely brown. Apical portion of tergum 1, terga 2 to 3, basal portion of tergum 4 and subposterior margin of tergum 5 reddish brown. Stigma yellowish brown.</p></tp:treatment-sec><tp:treatment-sec sec-type="Description"><title>Description.</title><p>Female. Body length about 7.0 mm. Fore wing length about 5.8 mm. Ovipositor sheath length about 1.5 mm.</p><p><bold>Head.</bold> Head with fine leathery texture. Inner orbits parallel. Face (<xref ref-type="fig" rid="F5">Fig. 21</xref>) approximately 1.45 times as wide as long. Median portion slightly convex, with weak, fine punctures, distance between punctures 0.2 to 1.0 times diameter of puncture. Upper margin with median concavity, without tubercle. Clypeus convex, 2.4 times as wide as long, basal portion with fine, indistinct punctures, apically almost smooth, apical margin thick, evenly convex. Mandible strong, with weak, fine punctures, upper tooth longer than lower tooth. Malar space approximately 0.6 times as long as basal width of mandible, with fine punctures. Gena slightly convergent backwardly, with distinct punctures, distance between punctures 0.2 to 1.0 times diameter of puncture on lower portion, 0.2 to 3.0 times on upper portion. Vertex (<xref ref-type="fig" rid="F5">Fig. 22</xref>) almost smooth, with distinct punctures, distance between punctures 0.2 to 1.5 times diameter of puncture. Interocellar area slightly convex. Postocellar line 0.8 times as long as ocular-ocellar line. Frons almost flat, with texture as that of face. Antenna with 34 flagellomeres, each of them longer than wide, ratio of length from first to fifth flagellomeres: 1.5:1.2:1.0:0.9:0.8. Occipital carina complete.
                    </p><p><bold>Mesosoma.</bold> With fine, unclear leathery texture. Pronotum with distinct punctures, distance between punctures 0.2 to 0.5 times diameter of puncture, upper half of lateral concavity with indistinct, short transverse wrinkles. Mesoscutum correspondingly convex, with punctures as on pronotum, but median portion of median lobe comparatively finely and indistinctly punctate. Without notaulus. Scutellum evidently convex, with punctures as on lateral lobe of mesoscutum. Postscutellum transverse, with indistinct punctures, latero-anterior portion with small deep fovea. Mesopleuron (<xref ref-type="fig" rid="F5">Fig. 23</xref>) with dense punctures, distance between punctures 0.1 to 1.5 times diameter of puncture. Upper end of epicnemial carina reaching level of lower third of front margin of mesopleuron, distant from front margin. Without speculum. Metapleuron with finer and denser punctures than mesopleuron, distance between punctures 0.1<!--PageBreak--><!--PageBreak--><!--PageBreak--><!--PageBreak--> to 0.5 times diameter of puncture. Without Juxtacoxal carina. Submetapleural carina complete, anterior portion strongly convex as a broad lobe. Wings gray-brownish hyaline. Vein 1cu-a distal of 1/M, distance between them 0.3 times 1cu-a. Areolet slanting quadrate. Vein 3rs-m distinctly longer than 2rs-m. 2m-cu slightly basal of lower-outer corner of areolet. Vein 2-Cu slightly longer than 2cu-a. Hind wing vein 1/cu about 4.7 times as long as cu-a. Legs comparatively long. Ratio of length of hind tarsomeres10.0:4.0:3.0:2.0:2.5. Claws simple. Propodeum (<xref ref-type="fig" rid="F5">Fig. 24</xref>) evenly convex, with punctures as on metapleuron, pleural and median portion of posterior transverse carinae present. Propodeal spiracle almost round.
                    </p><p><bold>Metasoma.</bold> Terga with fine leathery texture. First tergum approximately 1.8 times as long as apical width, evenly narrowed toward base, convex longitudinally, anterior portion of postpetiole, near spiracle, with dense punctures, posterior portion sparsely punctate, median portion of posterior margin smooth. Without median dorsal carina. Basal and apical portions of dorsolateral carina present. Spiracle small, round, convex, located at basal 0.35 of first tergum. Second tergum approximately as long as apical width, with fine, irregular, indistinct punctures, apical margin almost smooth, thyridium indistinct. Third tergum approximately 0.9 times as long as apical width, lateral margins almost parallel, with texture as second tergum but punctures comparatively finer, sparser than second tergum. Ovipositor sheath approximately 0.6 times as long as hind tibia, as long as first tergum. Ovipositor evenly upcurved and compressed.
                    </p><p><bold>Color.</bold> (<xref ref-type="fig" rid="F5">Fig. 20</xref>). Black, except the following. Apical portion of pedicel slightly taupe. Apical portion of flagella brownish black. Apical half of clypeus and base of mandible reddish brown. Median portion of inner orbit, anterior margin and upper-posterior corner of pronotum, triangular spot on latero-anterior margin of mesoscutum, tegula, transverse spot on subalar ridge, dorsal profiles of front and middle coxae yellow. Maxillary and labial palpi dust-coloured. Legs reddish brown. Basal portions of ventral profiles of coxae and dorsal profiles of trochanters more or less black. Apical portion of tergum 1, terga 2 and 3, basal portion of tergum 4 and subposterior margin of tergum 5 reddish brown. Stigma yellow. Veins dark brown.
                    </p></tp:treatment-sec><tp:treatment-sec sec-type="Remarks"><title>Remarks.</title><p>This new species is similar to <italic><tp:taxon-name>Cryptopimpla helvetica</tp:taxon-name></italic> but can be distinguished from the latter by the following combination of characters. Ovipositor sheath about 0.6 times as long as the length of hind tibia. Ovipositor curved upwardly. Second tergum with dense and distinct punctures. 1/cu straight, approximately 4.7 times as long as cu-a. Median portion of posterior transverse carina of propodeum weakly present. Face black, inner orbits yellow. Ventral sides of fore and mid coxae reddish brown, dorsal sides yellow. Anterior margin of pronotum and latero-anterior portion of mesonotum yellow. <italic><tp:taxon-name>Cryptopimpla helvetica</tp:taxon-name></italic>: ovipositor sheath approximately 0.9 times as long as the length of hind tibia. Ovipositor straight. Second tergum with sparse and indistinct punctures. 1/cu bowing inward, approximately 3.5 times as long as cu-a. Posterior transverse carina of propodeum complete and strong. Inner orbits and face entirely black. Fore and mid coxae black or brownish black. Pronotum and mesonotum entirely black.
                    </p><fig id="F5" position="float" orientation="portrait"><label>Figures 20–24.</label><caption><p><italic><tp:taxon-name>Cryptopimpla rufipedalis</tp:taxon-name></italic> sp. n. Holotype. Female <bold>20</bold> Body, lateral view <bold>21</bold> Face <bold>22</bold> Vertex <bold>23</bold> Mesopleuron <bold>24</bold> Propodeum.</p></caption><graphic xmlns:xlink="http://www.w3.org/1999/xlink" xlink:href="ZooKeys-117-029-g005.jpg" position="float" orientation="portrait" xlink:type="simple"/></fig></tp:treatment-sec><ref-list><ref id="B2"><mixed-citation xmlns:xlink="http://www.w3.org/1999/xlink" xlink:type="simple"><person-group><name name-style="western"><surname>Brauns</surname><given-names>S</given-names></name></person-group> (<year>1901</year>)<article-title> Nachträge zu den Lissonotinen. (Hym.).</article-title><source>Zeitschrift für Systematische Hymenopterologie und Dipterologie</source><volume>1</volume>: <fpage>157</fpage>–<lpage>160</lpage>, <fpage>177</fpage>–<lpage>183</lpage>.</mixed-citation></ref></ref-list></tp:taxon-treatment>
