# Supplementary material for: Five new species of the genus Cryptopimpla Taschenberg (Hymenoptera, Ichneumonidae) with a key to species known from China
Source: Zookeys. 2011 Jun 8;(117):29–49. doi: 10.3897/zookeys.117.1302 (PMC3192414; doi:10.3897/zookeys.117.1302)
Supplement: XML Treatment for Cryptopimpla henanensis [file zookeys.117.1302-treatment8.xml]

<!DOCTYPE tp:taxon-treatment
  PUBLIC "-//TaxonX//DTD Taxonomic Treatment Publishing DTD v0 20100105//EN" "tax-treatment-NSO.dtd">
<tp:taxon-treatment xmlns:tp="http://www.plazi.org/taxpub"><tp:treatment-meta><mixed-citation publication-type="journal"><person-group><name><surname>Sheng</surname><given-names>Mao-Ling</given-names></name></person-group><article-title>Five new species of the genus Cryptopimpla Taschenberg (Hymenoptera, Ichneumonidae) with a key to species known from China</article-title><source>Zookeys</source><day>8</day><month>6</month><year>2011</year><volume>2011</volume><issue>117</issue><fpage>29</fpage><lpage>49</lpage><pub-id pub-id-type="doi">10.3897/zookeys.117.1302</pub-id></mixed-citation></tp:treatment-meta><tp:nomenclature><tp:taxon-name>
                        <tp:taxon-name-part taxon-name-part-type="genus">Cryptopimpla</tp:taxon-name-part>
                        <tp:taxon-name-part taxon-name-part-type="species">henanensis</tp:taxon-name-part>
                    </tp:taxon-name><tp:taxon-authority>Sheng, 2005</tp:taxon-authority><tp:nomenclature-citation-list><tp:nomenclature-citation><tp:taxon-name>Cryptopimpla henanensis</tp:taxon-name><comment><xref ref-type="bibr" rid="B22">Sheng 2005</xref>. Acta Zootaxomica Sinica, 30:416.</comment></tp:nomenclature-citation></tp:nomenclature-citation-list></tp:nomenclature><tp:treatment-sec sec-type="Specimens examined"><title>Specimens examined.</title><p>1 female, CHINA: Laojieling Natural Reserve, 1350 m, Henan Province, 17 July 1998, Mao-Ling Sheng. 3 females, CHINA: Baiyuanshan Natural Reserve, 1400m, Henan Province, 24 to 25 July 2003, Ji-Xing Fan, Wen-Jun Wang. 2 females 5 males, CHINA: Liupanshan, 1820m, Ningxia Hui Autonomous Region, 4 to 18 August 2005, Mao-Ling Sheng. 1 female, CHINA: Taibai Mt. 1600–1800m, Shanxi Province, 7 July 2007, Xi Zhu. 1 female, CHINA: Beishan Forest Farm, Huzhu, Qinghai Province, 2366m, 20 July 2010, Mao-Ling Sheng.</p></tp:treatment-sec><ref-list><ref id="B22"><mixed-citation xmlns:xlink="http://www.w3.org/1999/xlink" xlink:type="simple"><person-group><name name-style="western"><surname>Sheng</surname><given-names>M-L</given-names></name><name name-style="western"><surname>Zheng</surname><given-names>H</given-names></name></person-group> (<year>2005</year>)<article-title> The Genus <italic>Cryptopimpla</italic> from China (Hymenoptera: Ichneumonidae).</article-title><source>Zootaxonomica Sinica</source><volume>30</volume> (<issue>2</issue>):<fpage>415</fpage>-<lpage>418</lpage>.</mixed-citation></ref></ref-list></tp:taxon-treatment>
